# Supplementary material for: Modification and Assembly of a Versatile Lactonase for Bacterial Quorum Quenching
Source: Molecules. 2018 Feb 6;23(2):341. doi: 10.3390/molecules23020341 (PMC6016966; doi:10.3390/molecules23020341)
Supplement: Supplementary file 1 [file molecules-23-00341-s001.zip]

Archive with 6 entries (6 files):
- Figure S1.tif
- Figure S2.tif
- Figure S3.tif
- Figure S4.tif
- Figure S5.tif
- Figure S6.tif
